# Supplementary material for: Hippocampal expression of Wnt7a and β-catenin in depression: evidence from chronic unpredictable mild stress
Source: PeerJ. 2026 Feb 19;14:e20837. doi: 10.7717/peerj.20837 (PMC12925407; doi:10.7717/peerj.20837)
Supplement: Supplemental Information 4 [file peerj-14-20837-s004.xlsx]

## Sheet: Sheet1
SPT index			OPT-Walking distance		OFT-Average speed				Western-blot
Control	CUMS		Control	CUMS	Control	CUMS			Actin	Control	23961.8	24023.5	24052.9
0.95	0.78		4701.94	1096.94	15.42	3.6				CUMS	22298.9	22257.5	22283.9
0.94	0.74		2677.08	1364.43	8.78	4.47			Wnt7a	Control	15899.2	15895.2	15899.2
0.93	0.75		2619.77	1299.96	8.59	4.26				CUMS	17918.3	17933	17933
0.94	0.76		3366.92	1049.55	11.04	3.44			β-Catenin	Control	15431.9	15404.1	15416.5
0.92	0.77		3373.23	1254.75	11.06	4.11				CUMS	23554.2	23589.8	23569.3
0.95	0.79		2884.72	1327.45	9.46	4.35			GSK-3beta	Control	7908.18	7910.18	7906.76
0.94	0.73		3288.5	1283.58	10.78	4.21				CUMS	21328.8	21361.9	21350.5
0.95	0.71		2558.6	1299.96	8.39	4.26			p-GSK-3beta	Control	4655.86	4540.98	4545.69
0.93	0.81		3259.32	1451.82	10.69	4.76				CUMS	13486.5	13317.1	13343.2
0.93	0.82		3698.13	1302.23	12.13	4.29
			OFT-Central grid time(s)		OFT-Central activity distance(cm)
			Control	CUMS	Control	CUMS			Wnt7a/Actin	Control	0.663523	0.661652	0.661009
			13.2	3.8	250.89	28.7				CUMS	0.803551	0.805707	0.804752
			17.6	5.6	245.98	44.9			β-Catenin/Actin	Control	0.644022	0.641209	0.640941
			15.2	7.6	142.01	30.9				CUMS	1.05629	1.05986	1.05768
			48	6.6	421.92	52.44			GSK-3β/Actin	Control	0.330032	0.329268	0.328723
			26.8	6.9	467.5	53.36				CUMS	0.956495	0.959763	0.958113
			18.6	8.6	173.89	60.23			p-GSK-3beta/Actin	Control	0.194303	0.189022	0.188987
			39	4.7	463.86	37.23				CUMS	0.604803	0.598317	0.59878
			22.6	5.8	211.11	43.77			p-GSK-3β/GSK-3β	Control	0.58874	0.574069	0.574912
			35.6	3.2	430.11	21.8				CUMS	0.632312	0.623401	0.624958
			14.8	6.8	328.19	55.13
