# Supplementary material for: Hippocampal expression of Wnt7a and β-catenin in depression: evidence from chronic unpredictable mild stress
Source: PeerJ. 2026 Feb 19;14:e20837. doi: 10.7717/peerj.20837 (PMC12925407; doi:10.7717/peerj.20837)
Supplement: Supplemental Information 5 [file peerj-14-20837-s005.xlsx]

## Sheet: WB
Control			CUMS			Wnt7a							β-Catenin							pGSK-3beta/GSK-3beta
Wnt7a			Wnt7a
0.486935	0.560121	0.58778	0.82345	0.832357	0.815819
β-Catenin			β-Catenin
0.757516	0.748836	0.762052	1.04712	1.28926	1.1171
GSK-3β			GSK-3β
0.194718	0.136401	0.104151	0.507717	0.563459	0.627166
p-GSK-3β			p-GSK-3β
0.161	0.0890167	0.0726991	0.686163	0.665551	1.00056
p-GSK-3β/GSK-3β			p-GSK-3β/GSK-3β
0.82684	0.65261	0.69802	1.35147	1.18119	1.59537
Wnt7a			β-Catenin
Mean Control	Mean CUMS		Mean Control	Mean CUMS
0.544945	0.823875		0.756135	1.15116
SD Control	SD CUMS		SD Control	SD CUMS
0.0521075	0.00827728		0.00671549	0.124613
SD pooled			SD pooled
0.0373075			0.0882425
Cohen‘s d			Cohen‘s d
7.47651			4.4766
GSK-3β			p-GSK-3β
Mean Control	Mean CUMS		Mean Control	Mean CUMS
0.14509	0.566114		0.107572	0.784091
SD Control	SD CUMS		SD Control	SD CUMS
0.0459045	0.0597686		0.046984	0.18775
SD pooled			SD pooled
0.0532893			0.136853
Cohen‘s d			Cohen‘s d			GSK-3β							p-GSK-3β
7.90073			4.9434
p-GSK-3β/GSK-3β
Mean Control	Mean CUMS
0.725823	1.37601
SD Control	SD CUMS
0.0903811	0.208176
SD pooled
0.160478
Cohen‘s d
4.05155

## Sheet: IF
																		CA2 zone
																		Control			CUMS				Control			CUMS
																		Wnt7a			Wnt7a				Wnt7a			Wnt7a
																		0.023125	0.02536	0.025395	0.07315	0.07913	0.075895		0.084256	0.0890615	0.079821	0.46784	0.462841	0.463328
																		β-Catenin			β-Catenin				β-Catenin			β-Catenin
																		0.029875	0.03366	0.032625	0.08083	0.086115	0.08284		0.119806	0.114736	0.123125	0.646289	0.657616	0.653126
																		Wnt7a			β-Catenin				Wnt7a			β-Catenin
																		Mean Control	Mean CUMS		Mean Control	Mean CUMS			Mean Control	Mean CUMS		Mean Control	Mean CUMS
																		0.0246267	0.0760583		0.0320533	0.0832617			0.0843795	0.46467		0.119222	0.652344
																		SD Control	SD CUMS		SD Control	SD CUMS			SD Control	SD CUMS		SD Control	SD CUMS
																		0.0013006	0.00299334		0.00195618	0.00266761			0.00462149	0.00275596		0.00422488	0.00570339
																		SD pooled			SD pooled				SD pooled			SD pooled
																		0.00230778			0.0023391				0.00380483			0.00501888
																		Cohen‘s d			Cohen‘s d				Cohen‘s d			Cohen‘s d
																		22.2862			21.8923				99.9493			106.223

## Sheet: Behavior tst
	Control										CUMS
OFT-Walking distance	4701.94	2677.08	2619.77	3366.92	3373.23	2884.72	3288.5	2558.6	3259.32	3698.13	1096.94	1364.43	1299.96	1049.55	1254.75	1327.45	1283.58	1299.96	1451.82	1302.23
OFT-Average speed	15.42	8.78	8.59	11.04	11.06	9.46	10.78	8.39	10.69	12.13	3.6	4.47	4.26	3.44	4.11	4.35	4.21	4.26	4.76	4.29
OFT-Central grid time	250.89	245.98	142.01	421.92	467.5	173.89	463.86	211.11	430.11	328.19	28.7	44.9	30.9	52.44	53.36	60.23	37.23	43.77	21.8	55.13
OFT-Central activity distance	13.2	17.6	15.2	48	26.8	18.6	39	22.6	35.6	14.8	3.8	5.6	7.6	6.6	6.9	8.6	4.7	5.8	3.2	6.8
SPT	0.95	0.94	0.93	0.94	0.92	0.95	0.94	0.95	0.93	0.93	0.78	0.74	0.75	0.76	0.77	0.79	0.73	0.71	0.81	0.82
	Walking distance							Central grid time
	Mean Control	Mean CUMS						Mean Control	Mean CUMS
	3242.82	1273.07						313.546	42.846
	SD Control	SD CUMS						SD Control	SD CUMS
	639.075	118.781						124.613	12.8151
	SD pooled							SD pooled
	459.633							88.5793
	Cohen‘s d							Cohen‘s d
	4.28549							3.05602
	Average speed							SPT
	Mean Control	Mean CUMS						Mean Control	Mean CUMS
	10.634	4.175						0.938889	0.766
	SD Control	SD CUMS						SD Control	SD CUMS
	2.09612	0.38928						0.010328	0.0350238
	SD pooled							SD pooled
	1.50753							0.0258199
	Cohen‘s d							Cohen‘s d
	4.2845							6.69596
	Central activity distance
	Mean Control	Mean CUMS
	25.14	5.96
	SD Control	SD CUMS
	11.9313	1.68931
	SD pooled
	8.52085
	Cohen‘s d
	2.25095
