# Supplementary material for: Hippocampal expression of Wnt7a and β-catenin in depression: evidence from chronic unpredictable mild stress
Source: PeerJ. 2026 Feb 19;14:e20837. doi: 10.7717/peerj.20837 (PMC12925407; doi:10.7717/peerj.20837)
Supplement: Supplemental Information 7 [file peerj-14-20837-s007.xlsx]

## Sheet: Sheet1
	Con			CUMS
β-Catenin	5.975	6.732	6.525	16.166	17.223	16.568
Wnt7a	4.625	5.072	5.079	14.63	15.826	15.179
Area	200
CA2	Mean fluorescence intensity
	Con			CUMS
β-Catenin	0.029875	0.03366	0.032625	0.08083	0.086115	0.08284
Wnt7a	0.023125	0.02536	0.025395	0.07315	0.07913	0.075895
	Con			CUMS
β-Catenin	23.9613	22.9472	24.625	129.258	131.523	130.625
Wnt7a	16.8512	17.8123	15.9642	93.5679	92.5682	92.6657
Area	200
DG	Mean fluorescence intensity
	Con			CUMS
β-Catenin	0.119806	0.114736	0.123125	0.646289	0.657616	0.653126
Wnt7a	0.084256	0.0890615	0.079821	0.46784	0.462841	0.463328
