# Supplementary material for: Hippocampal expression of Wnt7a and β-catenin in depression: evidence from chronic unpredictable mild stress
Source: PeerJ. 2026 Feb 19;14:e20837. doi: 10.7717/peerj.20837 (PMC12925407; doi:10.7717/peerj.20837)
Supplement: Supplemental Information 10 [file peerj-14-20837-s010.xlsx]

## Sheet: Sheet1
Figure 3
C	count	Area	D	count	Area
	125	268.391		65	268.391
0.465738			0.242184
Figure 4
E	count	Area	F	count	Area
	164	268.391		75	268.391
0.611049			0.279443
